# Supplementary material for: A photoperiod-responsive protein compendium and conceptual proteome roadmap outline in maize grown in growth chambers with controlled conditions
Source: PLoS One. 2017 Apr 11;12(4):e0174003. doi: 10.1371/journal.pone.0174003 (PMC5388471; doi:10.1371/journal.pone.0174003)
Supplement: S4 Table — (XLS) [file pone.0174003.s004.xls]

## Sheet: Table S4
				S4 Table DPs co-regulated in M9 by short and long photoerpiods
Footnotes: LP, long photoperiod; M9, M9 inbred line; NP, neutral photoperiod; SP, short photoperiod; V3, vegetable 3 stage
Hits	Accession	Desription	Mass	Seq	Score	Cov	SameSets	Spectrum	Unique Spectrum	Peptide	Unique Peptide	Expression ratio in the M9 line at the V3 stage under SP as SP vs. NP	Expression significance in the M9 line at the V3 stage under SP as SP vs. NP	Accession	NCBInr Identity	NCBInr E_Value	NCBInr Accession	NCBInr Description	Uniprot_Swissprot Identity	Uniprot_Swissprot E_Value	Uniprot_Swissprot Accession	Uniprot_Swissprot Description	Uniprot_Tremble Identity	Uniprot_Tremble E_Value	Uniprot_Tremble Accession	Uniprot_Tremble Description	Protein_or_Domain	COG Identity	COG E-Value	COG_ID	COG Function-Description	COG Code	COG Functional-Categories	KEGG(ko_id|rank|evalue|score|identity|ko_definition)	GO Biological_Process	GO Molecular_Function	GO Cellular_Component
	gnl|ZmGDB|AC210168.4_FGP003	seq=translation; coord=3:126509251..126510797:-1; parent_transcript=AC210168.4_FGT003; parent_gene=	22950	MATWWHYRGWGRTKRSTTTICGRNTIGGGTTSRSHKEKHTKEVHHMIHKEEVPMAYVWLVVHAEGQDLASYSVSLVDGFNVPAVVSPQAVGGGQCPALGCAADLNAGCPPSQRVLGAGGGVVACKGPAGYFKERCPLTRTTPTDVEPVPQRCLAPGELKVVFCQSAMVNAAAAAETERIRTVVADN	87	6.5	-	3	3	1	1	2.23	*	gnl|ZmGDB|AC210168.4_FGP003	100	1e-102	gi|414878063|tpg|DAA55194.1|	TPA: putative thaumatin domain family protein [Zea mays]	51.67	2e-07	sp|P50694|TLP_PRUAV	Glucan endo-1,3-beta-glucosidase OS=Prunus avium PE=1 SV=1	86.76	1e-50	C5YPY7	C5YPY7_SORBI Putative uncharacterized protein Sb08g018720 OS=Sorghum bicolor GN=Sb08g018720 PE=4 SV=1	-	-	-	-	-	-	-	-	-	-	GO:0016023//cytoplasmic membrane-bounded vesicle
	gnl|ZmGDB|GRMZM2G001514_P01	seq=translation; coord=8:69592559..69594672:1; parent_transcript=GRMZM2G001514_P01; parent_gene=GRM	35480	MATTSTPRLATLLVLLAAASPLLSAAQKAAPKAPAAAKAAPGPAASSSSGAGAADAAPPTDVNKALKDDQFSEFKQLLHDTRVDTQINAQLTDSYNGLTIMAPTNAAFDKMKAGVLNGLSPQDQIQLVLYCVLPRFYSLSMLGTLDGKVNTQGSGHDGPYRYDIKRSGNNVNVSTGVNWMLLGSPVSKDFPLAIYPVDKVPLPYELFGPKPPTPAPAPAPAPAKSKTKKKKKAAGIAEPPTADDDTSASDDQKAAATPGAAGSWAAAALSALAAAALGAGLF	291	8.5	-	15	5	2	1	2.059	*	gnl|ZmGDB|GRMZM2G001514_P01	100	2e-75	gi|413948476|gb|AFW81125.1|	fasciclin-like arabinogalactan protein 7 [Zea mays]	46.48	2e-21	sp|Q9SIL7|FLA6_ARATH	Fasciclin-like arabinogalactan protein 6 OS=Arabidopsis thaliana GN=FLA6 PE=2 SV=2	99.29	1e-48	B6TE21	B6TE21_MAIZE Fasciclin-like arabinogalactan protein 7 OS=Zea mays PE=2 SV=1	-	-	-	-	-	-	-	-	-	-
	gnl|ZmGDB|GRMZM2G021794_P01	seq=translation; coord=6:164551086..164552313:1; parent_transcript=GRMZM2G021794_P01; parent_gene=G	33927	MAGSASRLAILLVLLAASPLLGATQKAAPGPASSSGSGAGAADAAPPTDVNKALKDEQFSEFRQLLHDTRVDTQINAQLTDSYNGLTIMAPTNAAFDKMKAGVLNGLSPQEQIQMVLYCVLPRFYSLSMLGTLSGKVNTQGSGHDGPYRYDIKRSGNNVNVSTGVNWMLLGSPVSKDFPLAIYPVDKVPLPYELFGPKPPTPAPAPAPAPGPAKAKTKKKKKSAAIAEPPTADDDDTGSTSDDQKAAAAPPRASRAAAALSVLGAAVLVGGLF	292	12.8	-	17	7	3	2	2.989	*	gnl|ZmGDB|GRMZM2G021794_P01	100	7e-76	gi|226529634|ref|NP_001147565.1|	fasciclin-like arabinogalactan protein 7 precursor [Zea mays] >gi|195612212|gb|ACG27936.1| fasciclin-like arabinogalactan protein 7 precursor [Zea mays] >gi|195619666|gb|ACG31663.1| fasciclin-like arabinogalactan protein 7 precursor [Zea mays] >gi|413946513|gb|AFW79162.1| fasciclin-like arabinogalactan protein 7 [Zea mays]	46.15	9e-22	sp|Q9SIL7|FLA6_ARATH	Fasciclin-like arabinogalactan protein 6 OS=Arabidopsis thaliana GN=FLA6 PE=2 SV=2	100	7e-75	B6SSV3	B6SSV3_MAIZE Fasciclin-like arabinogalactan protein 7 OS=Zea mays PE=2 SV=1	-	-	-	-	-	-	-	-	-	-
	gnl|ZmGDB|GRMZM2G028307_P02	seq=translation; coord=10:16487570..16504336:1; parent_transcript=GRMZM2G028307_P02; parent_gene=GR	82689	MGARATSPPPWRRHCLCRALHFLVLLLWGTSEANKEQAMLPPRGWNSYDSFSWIVDENAYLQNAQIMTEKLLPHGYQYAVIDFLWYRKYVDGAYTDSYGFDNIDEWGRPFPDLQRFPSSRVDRGFSQIASKVHGMGLKFGIHLMKGISVQAVNADTPILDIKTGKPYLEDGRQWTARDIGLSHRTCAWMTHGFMSVNTNIGAGRAFLRSLYRQYADWGVDFVKVDCIFGTDYSPEEIITISELLQEIDRPIILSISPGTAVTPALAENISDHVNMYRITGDDWDNWKDVSSHFGVSSSFATAKKIGATGLRGRSWPDLDMLPFGWLTDPSVNQGPHRKCNLTLDEQKAQMALWSMTKSPLMYGGDLRNLDDSTLNIITNSGLLKINHYSRNNMEFHYVH…	161	7.3	-	6	6	4	4	2.044	*	gnl|ZmGDB|GRMZM2G028307_P02	100	2e-124	gi|293333891|ref|NP_001170663.1|	uncharacterized protein LOC100384721 [Zea mays]	37.17	2e-08	sp|A7XZT2|AGALB_TALEM	Probable alpha-galactosidase B OS=Talaromyces emersonii PE=3 SV=1	100	0	C0PAL4	C0PAL4_MAIZE Putative uncharacterized protein OS=Zea mays PE=2 SV=1	-	-	-	-	-	-	-	K07407|1|9e-21|100|gmx:100804260|alpha-galactosidase [EC:3.2.1.22]	-	GO:0004553//hydrolase activity, hydrolyzing O-glycosyl compounds	GO:0005739//mitochondrion
	gnl|ZmGDB|GRMZM2G036134_P01	seq=translation; coord=7:170988796..170991237:1; parent_transcript=GRMZM2G036134_P01; parent_gene=G	49600	MRRVGTGVRMLCGAALSVLLLLAGGAAASHSRSSCPATPPDAGNTLQVSHAFGPCSPLGPGTAAPSWAGFLADQASRDASRLLYLDSLAVRGRARAYAPIASGRQLLQTPTYVVRASLGTPPQQLLLAVDTSNDASWIPCAGCAGCPTSSAAPFDPASSASYRTVPCGSPLCAQAPNAACPPGGKACGFSLTYADSSLQAALSQDSLAVAGNAVKAYTFGCLQRATGTAAPPQGLLGLGRGPLSFLSQTKDMYEATFSYCLPSFKSLNFSGTLRLGRNGQPQRIKTTPLLANPHRSSLYYVNMTGIRVGRKVVPIPAFDPATGAGTVLDSGTMFTRLVAPAYVAVRDEVRRRVGAPVSSLGGFDTCFNTTAVAWPPVTLLFDGMQVTLPEENVVIHSTY…	1070	19.3	-	44	44	8	8	7.14	*	gnl|ZmGDB|GRMZM2G036134_P01	100	0	gi|212275143|ref|NP_001130306.1|	uncharacterized protein LOC100191400 precursor [Zea mays] >gi|414887962|tpg|DAA63976.1| TPA: aspartic proteinase nepenthesin-1 [Zea mays]	35.45	3e-31	sp|Q9LHE3|ASPG2_ARATH	Protein ASPARTIC PROTEASE IN GUARD CELL 2 OS=Arabidopsis thaliana GN=ASPG2 PE=2 SV=1	100	0	B4F8P0	B4F8P0_MAIZE Putative uncharacterized protein OS=Zea mays PE=2 SV=1	-	-	-	-	-	-	-	K00924|1|1e-14|79.3|aly:ARALYDRAFT_489138|[EC:2.7.1.-]	GO:0006508//proteolysis	GO:0004190//aspartic-type endopeptidase activity	GO:0009505//plant-type cell wall;GO:0016023//cytoplasmic membrane-bounded vesicle;GO:0009507//chloroplast;GO:0048046//apoplast
	gnl|ZmGDB|GRMZM2G050730_P01	seq=translation; coord=10:4991168..4992194:1; parent_transcript=GRMZM2G050730_P01; parent_gene=GRMZ	13941	MGEVKHLCLAKFKDGVVVDDVLKGMTDLAAGMDTVKSFEWGQDVLNQEMLTQGFTHVFSLTFASAADLAAYMAHDSHTAFAATFMAAIDKVLVVDFPVVVAKPPPPA	155	23.4	-	4	4	2	2	3.046	*	gnl|ZmGDB|GRMZM2G050730_P01	100	1e-08	gi|413916098|gb|AFW56030.1|	hypothetical protein ZEAMMB73_733539 [Zea mays]	48.81	3e-16	sp|Q9FK81|Y5258_ARATH	Uncharacterized protein At5g22580 OS=Arabidopsis thaliana GN=At5g22580 PE=1 SV=1	100	1e-31	B6UFF4	B6UFF4_MAIZE Pop3 peptide OS=Zea mays PE=4 SV=1	-	-	-	-	-	-	-	-	-	-	GO:0016023//cytoplasmic membrane-bounded vesicle;GO:0009507//chloroplast
	gnl|ZmGDB|GRMZM2G079440_P01	seq=translation; coord=6:137142553..137144384:-1; parent_transcript=GRMZM2G079440_P01; parent_gene=	21324	MEYGQQGQRGHGATGHVDQYGNPVGGVEHGTGGMRHGTGTTGGMGQLGEHGGAGMGGGQFQPAREEHKTGGILHRSGSSSSSSSEDDGMGGRRKKGIKEKIKEKLPGGHKDDQHATATTGGAYGQQGHTGSAYGQQGHTGGAYATGTEGTGEKKGIMDKIKEKLPGQH	905	36.9	-	18	18	3	3	4.808	*	gnl|ZmGDB|GRMZM2G079440_P01	100	2e-24	gi|126632260|emb|CAM56275.1|	RAB17 protein [Zea mays] >gi|126632262|emb|CAM56276.1| RAB17 protein [Zea mays] >gi|126632264|emb|CAM56277.1| RAB17 protein [Zea mays] >gi|126632266|emb|CAM56278.1| RAB17 protein [Zea mays] >gi|413944962|gb|AFW77611.1| dehydrin1 [Zea mays]	99.4	4e-24	sp|P12950|DHN1_MAIZE	Dehydrin DHN1 OS=Zea mays GN=DHN1 PE=1 SV=2	100	2e-23	A3KLI1	A3KLI1_MAIZE RAB17 protein OS=Zea mays GN=rab17 PE=2 SV=1	-	-	-	-	-	-	-	-	-	-
	gnl|ZmGDB|GRMZM2G084812_P01	seq=translation; coord=6:124803945..124805261:1; parent_transcript=GRMZM2G084812_P01; parent_gene=G	41166	MQRSGFAPGMAGYVNITQHRGGKVSFIVDDAADSVKPVTYVKQIESHRYDYSVLQVSGVLSSPEAEAPVAPPAPVNLTDILSKKYCKSFAGLLAADPKVFDTLNGTKDTALTVFCPVDAAVAAFMPKFKNLTAKAKTAILLYHAVPDYYSMQFLKSNKGKVTTLATTSVAKKDYTYEAESKDDTVTLDTTVVTSTIQATVRDDDPLAVYACSKFLQPKELFKAKTADLAPAPAPQGPKKKSKKKPTGTSAASAPSDDESADGPSADDDSSDDAADKAAAAPSYLSARWVTAAVTTAVALALAA	968	22.8	-	22	22	4	4	2.173	*	gnl|ZmGDB|GRMZM2G084812_P01	100	8e-110	gi|413944554|gb|AFW77203.1|	fasciclin-like arabinogalactan protein 8 [Zea mays]	47.56	3e-37	sp|Q9SU13|FLA2_ARATH	Fasciclin-like arabinogalactan protein 2 OS=Arabidopsis thaliana GN=FLA2 PE=1 SV=1	100	4e-42	B4FRU7	B4FRU7_MAIZE Putative uncharacterized protein OS=Zea mays PE=2 SV=1	-	-	-	-	-	-	-	-	-	-	GO:0016023//cytoplasmic membrane-bounded vesicle
	gnl|ZmGDB|GRMZM2G086464_P01	seq=translation; coord=8:106855731..106858668:-1; parent_transcript=GRMZM2G086464_P01; parent_gene=	41368	MADEGEEGVPPAAMVGEAPTEDFGLPAELMAVLPSDPFAQLDVARKITSIALSHRLGRLEAEAARLRSQLAERDAEAEELRERVEKLDSALAVATGRLRRAEEEKETLLRDNSALSNTVRKLNRDVAKLEVFKKTLVQSLQEDDSSDNTAPRASVAATSNFSAPSDEDSAFPTSKSSQISETASSVSEENSQVEPDAPRPPRPHVFLPSYNSTPRRTPPDSPPRRYASVSPPRRHSISVTSMNMFNDRSSGFSSQHSSPFDPPSQTGRTRVDGKEFFRHVRNRLSYEQFGAFLANVKELNAHRQTREDTLRKADEIFGPENKDLYTVFESLITRNIR	405	19.9	-	12	12	4	4	0.49	*	gnl|ZmGDB|GRMZM2G086464_P01	100	2e-163	gi|226501622|ref|NP_001140772.1|	uncharacterized protein LOC100272847 [Zea mays]	53.35	6e-65	sp|Q93W28|Y4554_ARATH		100	2e-162	B4FR51	B4FR51_MAIZE Putative uncharacterized protein OS=Zea mays PE=2 SV=1	-	-	-	-	-	-	-	-	-	-
	gnl|ZmGDB|GRMZM2G092474_P01	seq=translation; coord=3:186793464..186794596:-1; parent_transcript=GRMZM2G092474_P01; parent_gene=	27008	MASSSLLLLAAVALFAASADAATFNVINRCKNTLWPAALPGGGARLDPGKTWTVQVPAGTAHARVWARTGCSFDGSGRGTCQTGDCGGALACTVSGRTPATLAEYTLNRNGPDYIDISLVDGFNVPMSFQCRGRGPSCKADINAQCPAALKVPGGCASACEKLGGDTYCCRGQYKDKCPPTDYSRFFKRLCPDAYSYAKDDQTSTFTCPQGSNYDVVLCP	941	18.2	-	38	38	3	3	2.176	*	gnl|ZmGDB|GRMZM2G092474_P01	100	4e-113	gi|414880031|tpg|DAA57162.1|	TPA: putative thaumatin domain family protein [Zea mays]	63.74	2e-27	sp|Q9LD79|PRR3_JUNVI	Pathogenesis-related protein (Fragment) OS=Juniperus virginiana PE=1 SV=2	91.92	5e-103	C5XN52	C5XN52_SORBI Putative uncharacterized protein Sb03g037720 OS=Sorghum bicolor GN=Sb03g037720 PE=4 SV=1	-	-	-	-	-	-	-	-	GO:0009651//response to salt stress;GO:0009817//defense response to fungus, incompatible interaction	-	GO:0016023//cytoplasmic membrane-bounded vesicle
	gnl|ZmGDB|GRMZM2G122302_P01	seq=translation; coord=6:111182254..111183500:-1; parent_transcript=GRMZM2G122302_P01; parent_gene=	24651	MASGGASSLALAALLLVSCASAAVATKYTVGDASGWTTTGDYATWASGKKFKVGDSLEFKYAGGAHTVDEVSAADYAACSSSNALSTDSAGATTVTLKTAGKHYFICGVAGHCSSGMKLVVDVAKAVAAPAPAPAAAAAPAPAADTAPDAPDTTPSTPTSPSSSGGRTPKSPDTTVLSPPDKKSTSSGATGLSAAAWAGLGLAGLVAVHLGAF	196	14.1	-	7	7	2	2	2.379	*	gnl|ZmGDB|GRMZM2G122302_P01	100	1e-53	gi|413944083|gb|AFW76732.1|	blue copper protein [Zea mays]	66.33	2e-31	sp|Q41001|BCP_PEA	Blue copper protein OS=Pisum sativum PE=2 SV=1	100	1e-32	B6TZ15	B6TZ15_MAIZE Putative uncharacterized protein OS=Zea mays PE=2 SV=1	-	-	-	-	-	-	-	-	-	GO:0005507//copper ion binding;GO:0009055//electron carrier activity	GO:0016023//cytoplasmic membrane-bounded vesicle
	gnl|ZmGDB|GRMZM2G150893_P01	seq=translation; coord=5:40561774..40564521:-1; parent_transcript=GRMZM2G150893_P01; parent_gene=GR	37917	MAQLTADYYDCTCPDAYNIVKQVLIEAHKSDVRIYASLTRLHFHDCFVQGCDGSVLLDAVPGVANSTEKLAPANNNSARGFPVVDKVKAALEDACPGVVSCADILALAAEISVELSGGPKWAVLLGRLDSKKADFKSAENLPSPFDNLTVLEQKFAAVGLHTVDLVALSGAHTFGRVQCQFVTGRLYNFSGTNRPDPTLNSGYRAFLAQRCPQNGSPSALNDLDPTTPNLFDNHYYTNLEVNRGFLGSDQELKSAPQAQGVTAPVVDQFATSQAAFFSSFAQSMINMGNIQPLTDPAKGEVRCDCRVANDD	396	10.3	1	13	13	2	2	0.585	*	gnl|ZmGDB|GRMZM2G150893_P01	100	3e-172	gi|413934402|gb|AFW68953.1|	hypothetical protein ZEAMMB73_580252 [Zea mays]	58.25	2e-88	sp|Q9LEH3|PER15_IPOBA	Peroxidase 15 OS=Ipomoea batatas GN=pod PE=1 SV=1	100	3e-171	B4FKV6	B4FKV6_MAIZE Peroxidase 54 OS=Zea mays PE=2 SV=1	-	-	-	-	-	-	-	K00430|1|2e-173|605|zma:100216995|peroxidase [EC:1.11.1.7]	GO:0006979//response to oxidative stress;GO:0045926//negative regulation of growth;GO:0055114//oxidation-reduction process;GO:0009651//response to salt stress;GO:0042742//defense response to bacterium;GO:0009416//response to light stimulus;GO:0010043//response to zinc ion;GO:0009826//unidimensional cell growth;GO:0050832//defense response to fungus	GO:0046872//metal ion binding;GO:0004601//peroxidase activity;GO:0020037//heme binding	GO:0009505//plant-type cell wall;GO:0016023//cytoplasmic membrane-bounded vesicle;GO:0005773//vacuole;GO:0005886//plasma membrane;GO:0048046//apoplast
	gnl|ZmGDB|GRMZM2G153991_P01	seq=translation; coord=3:161953049..161955801:1; parent_transcript=GRMZM2G153991_P01; parent_gene=G	21707	MGKMRQLICLVAAVAAAAILLTASAKKSGDVTELQIGVKYKPESCTLQAHKGDKIKVHYRGTLTDGSVFDSSYDRGDPFEFTLGNGQVIKGWDQGLLGMCVGEKRKLKIPAKMGYGERGSPPKIPGGATLIFDTELIAVNGKTSGGAKAESDSEL	291	27.1	-	9	8	3	2	2.218	*	gnl|ZmGDB|GRMZM2G153991_P01	100	8e-70	gi|226504696|ref|NP_001152120.1|	FK506-binding protein 2-1 precursor [Zea mays] >gi|195652851|gb|ACG45893.1| FK506-binding protein 2-1 precursor [Zea mays]	79.84	9e-55	sp|Q38935|FK151_ARATH	Peptidyl-prolyl cis-trans isomerase FKBP15-1 OS=Arabidopsis thaliana GN=FKBP15-1 PE=1 SV=2	100	9e-69	B4FUK2	B4FUK2_MAIZE Peptidyl-prolyl cis-trans isomerase OS=Zea mays PE=2 SV=1	YDR519w	137	8e-33	COG0545	FKBP-type peptidyl-prolyl cis-trans isomerases 1	O	Posttranslational modification, protein turnover, chaperones ;	K09569|1|8e-71|263|zma:100285758|FK506-binding protein 2 [EC:5.2.1.8]	GO:0006457//protein folding;GO:0000413//protein peptidyl-prolyl isomerization	GO:0003755//peptidyl-prolyl cis-trans isomerase activity	GO:0005773//vacuole;GO:0016023//cytoplasmic membrane-bounded vesicle
	gnl|ZmGDB|GRMZM2G168588_P01	seq=translation; coord=7:147155879..147158705:-1; parent_transcript=GRMZM2G168588_P01; parent_gene=	40756	MAPLPASLMPCLWLFLCLLAAPCPAARAARFACNATAPRASTCQALVSYAPPNGTATPTLAAVRALFQLRSHRALLAANGLPLSTPPTAPAPVPLRVRLPCLCSGGAGATFQRPTYRVRAGDTLDAVARGVFAGLVTYQDIAAANNVSDPNRVAVGQQLWIPVPCSCDLVGGQPVVHFTYVVPAGGSVSSIAEEFGTTEETILTLNKMPDAKSLLAGQVLDVPLRACSSAISSTAIDRNLLVPNGSYILTANNCVKCGCSSSTWQLDCQSTQGLSSSFCPAAKCGDMFLGNTSSSTSSCESTACSYAGYTNSTSFAILANVTTTNVCNAGMTPTAQPAHSSALRLEPVWLRWTELVALSLFTLSFFV	215	3.5	-	5	5	1	1	3.702	*	gnl|ZmGDB|GRMZM2G168588_P01	100	1e-172	gi|224035617|gb|ACN36884.1|	unknown [Zea mays] >gi|414886638|tpg|DAA62652.1| TPA: hypothetical protein ZEAMMB73_040438 [Zea mays]	43.28	6e-54	sp|Q8H8C7|CEBIP_ORYSJ	Chitin elicitor-binding protein OS=Oryza sativa subsp. japonica GN=CEBIP PE=1 SV=1	100	1e-171	C0PNW8	C0PNW8_MAIZE Putative uncharacterized protein OS=Zea mays PE=2 SV=1	-	-	-	-	-	-	-	K13473|1|1e-54|211|osa:4331523|chitin elicitor-binding protein!K13429|3|6e-06|50.1|ppp:PHYPADRAFT_1279|chitin elicitor receptor kinase 1	GO:0016998//cell wall macromolecule catabolic process	-	-
	gnl|ZmGDB|GRMZM2G170044_P01	seq=translation; coord=7:16096163..16099019:1; parent_transcript=GRMZM2G170044_P01; parent_gene=GRM	23788	MESRRRAVPTVTAVAVATLLLTMMTSSGVGGDFAADRAECSEQLAGLATCLTYVQEQATATAPTPDCCAGLKAVLQSSRKCLCVLVKDRDDPNLGLKLNVDKALGLPAVCHAPANISDCPRLLDLPAGSKDAQVFEQYAKQQAAAAAQGGAPTSGRSSAAASTTAGAQKSGASAAGRWLGVGRVGGAGGGARAVAPLAVPFLLLLG	143	9.2	-	7	7	2	2	1.879	*	gnl|ZmGDB|GRMZM2G170044_P01	100	8e-57	gi|293333456|ref|NP_001170312.1|	putative bifunctional inhibitor/LTP/seed storage protein family precursor [Zea mays] >gi|224034981|gb|ACN36566.1| unknown [Zea mays] >gi|414883918|tpg|DAA59932.1| TPA: putative bifunctional inhibitor/LTP/seed storage protein family [Zea mays]	40.23	1e-07	sp|Q8VYI9|NLTL5_ARATH	Non-specific lipid-transfer protein-like protein At5g64080 OS=Arabidopsis thaliana GN=At5g64080 PE=1 SV=1	100	3e-53	B6UAB8	B6UAB8_MAIZE Lipid binding protein OS=Zea mays PE=2 SV=1	-	-	-	-	-	-	-	-	GO:0006869//lipid transport	GO:0008289//lipid binding	GO:0016023//cytoplasmic membrane-bounded vesicle
	gnl|ZmGDB|GRMZM2G177242_P01	seq=translation; coord=3:15061320..15062756:1; parent_transcript=GRMZM2G177242_P01; parent_gene=GRM	30429	MHRSRPPSVAVAAMQRLVRVLVVLGVAAAASAQGPTAAPTTPTPATPAAPAPATASSNITGVLAKAGQFNTFIRLLKSTGVASQIDNQVANGGNGVTVFAPTDNAFQSLPSGTLNSLSDQDKNALVQYHVVSTAIPMSQFDTVSNPLRTQAGSASPGEFPLNVTSSEGQQVNVTTGVVTATVDNSLYSGDSLVVYQVNKVLLPMKLFGAAEAPAPAPLAPAKKKGKTPAAVADSPDAAEASPDATTTSLAPARLTRGGLATALALAGVWWGL	87	3.3	-	7	7	1	1	3.718	*	gnl|ZmGDB|GRMZM2G177242_P01	100	2e-74	gi|414876249|tpg|DAA53380.1|	TPA: fasciclin-like arabinogalactan protein 7 [Zea mays]	66.01	3e-41	sp|Q8LEJ6|FLA11_ARATH	Fasciclin-like arabinogalactan protein 11 OS=Arabidopsis thaliana GN=FLA11 PE=2 SV=2	100	2e-73	B4FU73	B4FU73_MAIZE Putative uncharacterized protein OS=Zea mays PE=2 SV=1	all4894	50.1	4e-06	COG2335	Secreted and surface protein containing fasciclin-like repeats	M	Cell wall/membrane/envelope biogenesis ;	-	-	-	GO:0016023//cytoplasmic membrane-bounded vesicle
	gnl|ZmGDB|GRMZM2G314652_P01	seq=translation; coord=3:71260323..71276934:1; parent_transcript=GRMZM2G314652_P01; parent_gene=GRM	50787	MTLLCVPLVGRTVEEMITDAAAAAATGGDMVEIRLDFIQGFRPREHLPPLLRGCPLPALVTYRPVWEGGQYEGDDTTRFETLRLAMELGVDYVDIELKVADKFMSFIAGHKPEKCKLIVSSHNYEYTPSCEEITNLVASIQAVGADIVKVATTAKDIVDVSRMFQVMVHCQVPMIGLVMSEKGLMSRVLAPKFGGYLTFGILNATKTSASGQPTVEDLLDIYNIKCIGPDTKILGLIANPVKQSKSPILHNKCLQSIGYNAVYLPLLGDNLASFLETYSSPDFSGFSCSLPFKVDAVQCCDEHDPVAKSIGAINTIIRRPDGKLVGYNTDYIGAISAIEDGIGGPGSKDAVISPLAGRLIVVVGAGGAGKAIAYGAKEKGARVVIANRTYGKISISTIH…	132	7.5	1	5	5	3	3	2.565	*	gnl|ZmGDB|GRMZM2G314652_P01	100	0	gi|414877458|tpg|DAA54589.1|	TPA: hypothetical protein ZEAMMB73_882303 [Zea mays]	60.51	4e-124	sp|Q9SQT8|DHQSD_ARATH	Bifunctional 3-dehydroquinate dehydratase/shikimate dehydrogenase, chloroplastic OS=Arabidopsis thaliana GN=EMB3004 PE=1 SV=1	99.74	0	B6UCV5	B6UCV5_MAIZE Shikimate biosynthesis protein aroDE OS=Zea mays PE=2 SV=1	MJ1454	112	1e-24	COG0710	3-dehydroquinate dehydratase	E	Amino acid transport and metabolism ;	K13832|1|0.0|745|zma:100285997|3-dehydroquinate dehydratase / shikimate dehydrogenase [EC:4.2.1.10 1.1.1.25]	GO:0055114//oxidation-reduction process;GO:0019632//shikimate metabolic process	GO:0050661//NADP binding;GO:0003855//3-dehydroquinate dehydratase activity;GO:0004764//shikimate 3-dehydrogenase (NADP+) activity	GO:0016023//cytoplasmic membrane-bounded vesicle;GO:0009570//chloroplast stroma
	gnl|ZmGDB|GRMZM2G319281_P02	seq=translation; coord=1:257975550..257977975:1; parent_transcript=GRMZM2G319281_P02; parent_gene=G	31965	MAAAAAGEDDAAWERAISAATKSTSAPKTLTLDGAVKSSTGGLPSAALLERFAASLEELSVAGARLSSLAGLPRLPALRRLSLPDNRLSGAAALAAVAEACGATLRHLDLGNNRFAEVQELAPLAGVRVESLDLFQCPVTKVKGYRDEVFALIPSLKYLDGADAEGNERLETDDDDDEEEDDEEGEEGPEGEEEGDEDDGEEEDDEDGEGDDEEEGDEEAEDEDGEAEDDELDADAEDKENIESKAGSSLPNKRKRNNEDDANGYK	564	24.4	-	17	17	6	6	1.662	*	gnl|ZmGDB|GRMZM2G319281_P02	100	5e-59	gi|414871994|tpg|DAA50551.1|	TPA: acidic leucine-rich nuclear phosphoprotein 32 family member A [Zea mays]	83.78	2e-41	sp|Q7Y180|AN322_ORYSJ	Acidic leucine-rich nuclear phosphoprotein 32-related protein 2 OS=Oryza sativa subsp. japonica GN=Os03g0668900 PE=2 SV=1	100	3e-07	B6UHU4	B6UHU4_MAIZE Acidic leucine-rich nuclear phosphoprotein 32 family member A OS=Zea mays PE=2 SV=1	-	-	-	-	-	-	-	-	-	-
	gnl|ZmGDB|GRMZM2G438551_P01	seq=translation; coord=3:187713907..187720118:-1; parent_transcript=GRMZM2G438551_P01; parent_gene=	19104	MRKHRIVSLVAALLVLLALAAVSSTRSAQKESAADNAGMLAGGIKDVPANENDLQLQELARFAVNEHNQKANALLGFEKLVKAKTQVVAGTMYYLTIEVKDGEVNKLYEAKVWEKPWENFKQLQEFKPVEEGASA	295	28.9	1	11	11	3	3	0.726	*	gnl|ZmGDB|GRMZM2G438551_P01	100	1e-23	gi|168556|gb|AAA18557.1|	putative. similar to cystatins, partial [Zea mays]	97.78	2e-59	sp|P31726|CYT1_MAIZE	Cystatin-1 OS=Zea mays GN=RAMDAZC7 PE=2 SV=1	100	2e-59	B6TMF0	B6TMF0_MAIZE Cystatin-1 OS=Zea mays PE=2 SV=1	-	-	-	-	-	-	-	-	GO:0010466//negative regulation of peptidase activity;GO:0009611//response to wounding;GO:0034605//cellular response to heat;GO:0042631//cellular response to water deprivation;GO:0070417//cellular response to cold	GO:0004869//cysteine-type endopeptidase inhibitor activity	GO:0016023//cytoplasmic membrane-bounded vesicle;GO:0005886//plasma membrane
Hits	Accession	Desription	Mass	Seq	Score	Cov	SameSets	Spectrum	Unique Spectrum	Peptide	Unique Peptide	Expression ratio in the M9 line at the V3 stage under LP as LP vs. NP	Expression significance in the M9 line at the V3 stage under LP as LP vs. NP	Accession	NCBInr Identity	NCBInr E_Value	NCBInr Accession	NCBInr Description	Uniprot_Swissprot Identity	Uniprot_Swissprot E_Value	Uniprot_Swissprot Accession	Uniprot_Swissprot Description	Uniprot_Tremble Identity	Uniprot_Tremble E_Value	Uniprot_Tremble Accession	Uniprot_Tremble Description	Protein_or_Domain	COG Identity	COG E-Value	COG_ID	COG Function-Description	COG Code	COG Functional-Categories	KEGG(ko_id|rank|evalue|score|identity|ko_definition)	GO Biological_Process	GO Molecular_Function	GO Cellular_Component
	gnl|ZmGDB|GRMZM2G001514_P01	seq=translation; coord=8:69592559..69594672:1; parent_transcript=GRMZM2G001514_P01; parent_gene=GRM	35480	MATTSTPRLATLLVLLAAASPLLSAAQKAAPKAPAAAKAAPGPAASSSSGAGAADAAPPTDVNKALKDDQFSEFKQLLHDTRVDTQINAQLTDSYNGLTIMAPTNAAFDKMKAGVLNGLSPQDQIQLVLYCVLPRFYSLSMLGTLDGKVNTQGSGHDGPYRYDIKRSGNNVNVSTGVNWMLLGSPVSKDFPLAIYPVDKVPLPYELFGPKPPTPAPAPAPAPAKSKTKKKKKAAGIAEPPTADDDTSASDDQKAAATPGAAGSWAAAALSALAAAALGAGLF	291	8.5	-	15	5	2	1	3.644	*	gnl|ZmGDB|GRMZM2G001514_P01	100	2e-75	gi|413948476|gb|AFW81125.1|	fasciclin-like arabinogalactan protein 7 [Zea mays]	46.48	2e-21	sp|Q9SIL7|FLA6_ARATH	Fasciclin-like arabinogalactan protein 6 OS=Arabidopsis thaliana GN=FLA6 PE=2 SV=2	99.29	1e-48	B6TE21	B6TE21_MAIZE Fasciclin-like arabinogalactan protein 7 OS=Zea mays PE=2 SV=1	-	-	-	-	-	-	-	-	-	-
	gnl|ZmGDB|GRMZM2G021794_P01	seq=translation; coord=6:164551086..164552313:1; parent_transcript=GRMZM2G021794_P01; parent_gene=G	33927	MAGSASRLAILLVLLAASPLLGATQKAAPGPASSSGSGAGAADAAPPTDVNKALKDEQFSEFRQLLHDTRVDTQINAQLTDSYNGLTIMAPTNAAFDKMKAGVLNGLSPQEQIQMVLYCVLPRFYSLSMLGTLSGKVNTQGSGHDGPYRYDIKRSGNNVNVSTGVNWMLLGSPVSKDFPLAIYPVDKVPLPYELFGPKPPTPAPAPAPAPGPAKAKTKKKKKSAAIAEPPTADDDDTGSTSDDQKAAAAPPRASRAAAALSVLGAAVLVGGLF	292	12.8	-	17	7	3	2	4.575	*	gnl|ZmGDB|GRMZM2G021794_P01	100	7e-76	gi|226529634|ref|NP_001147565.1|	fasciclin-like arabinogalactan protein 7 precursor [Zea mays] >gi|195612212|gb|ACG27936.1| fasciclin-like arabinogalactan protein 7 precursor [Zea mays] >gi|195619666|gb|ACG31663.1| fasciclin-like arabinogalactan protein 7 precursor [Zea mays] >gi|413946513|gb|AFW79162.1| fasciclin-like arabinogalactan protein 7 [Zea mays]	46.15	9e-22	sp|Q9SIL7|FLA6_ARATH	Fasciclin-like arabinogalactan protein 6 OS=Arabidopsis thaliana GN=FLA6 PE=2 SV=2	100	7e-75	B6SSV3	B6SSV3_MAIZE Fasciclin-like arabinogalactan protein 7 OS=Zea mays PE=2 SV=1	-	-	-	-	-	-	-	-	-	-
	gnl|ZmGDB|GRMZM2G028307_P02	seq=translation; coord=10:16487570..16504336:1; parent_transcript=GRMZM2G028307_P02; parent_gene=GR	82689	MGARATSPPPWRRHCLCRALHFLVLLLWGTSEANKEQAMLPPRGWNSYDSFSWIVDENAYLQNAQIMTEKLLPHGYQYAVIDFLWYRKYVDGAYTDSYGFDNIDEWGRPFPDLQRFPSSRVDRGFSQIASKVHGMGLKFGIHLMKGISVQAVNADTPILDIKTGKPYLEDGRQWTARDIGLSHRTCAWMTHGFMSVNTNIGAGRAFLRSLYRQYADWGVDFVKVDCIFGTDYSPEEIITISELLQEIDRPIILSISPGTAVTPALAENISDHVNMYRITGDDWDNWKDVSSHFGVSSSFATAKKIGATGLRGRSWPDLDMLPFGWLTDPSVNQGPHRKCNLTLDEQKAQMALWSMTKSPLMYGGDLRNLDDSTLNIITNSGLLKINHYSRNNMEFHYVH…	161	7.3	-	6	6	4	4	1.424	*	gnl|ZmGDB|GRMZM2G028307_P02	100	2e-124	gi|293333891|ref|NP_001170663.1|	uncharacterized protein LOC100384721 [Zea mays]	37.17	2e-08	sp|A7XZT2|AGALB_TALEM	Probable alpha-galactosidase B OS=Talaromyces emersonii PE=3 SV=1	100	0	C0PAL4	C0PAL4_MAIZE Putative uncharacterized protein OS=Zea mays PE=2 SV=1	-	-	-	-	-	-	-	K07407|1|9e-21|100|gmx:100804260|alpha-galactosidase [EC:3.2.1.22]	-	GO:0004553//hydrolase activity, hydrolyzing O-glycosyl compounds	GO:0005739//mitochondrion
	gnl|ZmGDB|GRMZM2G036134_P01	seq=translation; coord=7:170988796..170991237:1; parent_transcript=GRMZM2G036134_P01; parent_gene=G	49600	MRRVGTGVRMLCGAALSVLLLLAGGAAASHSRSSCPATPPDAGNTLQVSHAFGPCSPLGPGTAAPSWAGFLADQASRDASRLLYLDSLAVRGRARAYAPIASGRQLLQTPTYVVRASLGTPPQQLLLAVDTSNDASWIPCAGCAGCPTSSAAPFDPASSASYRTVPCGSPLCAQAPNAACPPGGKACGFSLTYADSSLQAALSQDSLAVAGNAVKAYTFGCLQRATGTAAPPQGLLGLGRGPLSFLSQTKDMYEATFSYCLPSFKSLNFSGTLRLGRNGQPQRIKTTPLLANPHRSSLYYVNMTGIRVGRKVVPIPAFDPATGAGTVLDSGTMFTRLVAPAYVAVRDEVRRRVGAPVSSLGGFDTCFNTTAVAWPPVTLLFDGMQVTLPEENVVIHSTY…	1070	19.3	-	44	44	8	8	3.566	*	gnl|ZmGDB|GRMZM2G036134_P01	100	0	gi|212275143|ref|NP_001130306.1|	uncharacterized protein LOC100191400 precursor [Zea mays] >gi|414887962|tpg|DAA63976.1| TPA: aspartic proteinase nepenthesin-1 [Zea mays]	35.45	3e-31	sp|Q9LHE3|ASPG2_ARATH	Protein ASPARTIC PROTEASE IN GUARD CELL 2 OS=Arabidopsis thaliana GN=ASPG2 PE=2 SV=1	100	0	B4F8P0	B4F8P0_MAIZE Putative uncharacterized protein OS=Zea mays PE=2 SV=1	-	-	-	-	-	-	-	K00924|1|1e-14|79.3|aly:ARALYDRAFT_489138|[EC:2.7.1.-]	GO:0006508//proteolysis	GO:0004190//aspartic-type endopeptidase activity	GO:0009505//plant-type cell wall;GO:0016023//cytoplasmic membrane-bounded vesicle;GO:0009507//chloroplast;GO:0048046//apoplast
	gnl|ZmGDB|GRMZM2G050730_P01	seq=translation; coord=10:4991168..4992194:1; parent_transcript=GRMZM2G050730_P01; parent_gene=GRMZ	13941	MGEVKHLCLAKFKDGVVVDDVLKGMTDLAAGMDTVKSFEWGQDVLNQEMLTQGFTHVFSLTFASAADLAAYMAHDSHTAFAATFMAAIDKVLVVDFPVVVAKPPPPA	155	23.4	-	4	4	2	2	2.485	*	gnl|ZmGDB|GRMZM2G050730_P01	100	1e-08	gi|413916098|gb|AFW56030.1|	hypothetical protein ZEAMMB73_733539 [Zea mays]	48.81	3e-16	sp|Q9FK81|Y5258_ARATH	Uncharacterized protein At5g22580 OS=Arabidopsis thaliana GN=At5g22580 PE=1 SV=1	100	1e-31	B6UFF4	B6UFF4_MAIZE Pop3 peptide OS=Zea mays PE=4 SV=1	-	-	-	-	-	-	-	-	-	-	GO:0016023//cytoplasmic membrane-bounded vesicle;GO:0009507//chloroplast
	gnl|ZmGDB|GRMZM2G079440_P01	seq=translation; coord=6:137142553..137144384:-1; parent_transcript=GRMZM2G079440_P01; parent_gene=	21324	MEYGQQGQRGHGATGHVDQYGNPVGGVEHGTGGMRHGTGTTGGMGQLGEHGGAGMGGGQFQPAREEHKTGGILHRSGSSSSSSSEDDGMGGRRKKGIKEKIKEKLPGGHKDDQHATATTGGAYGQQGHTGSAYGQQGHTGGAYATGTEGTGEKKGIMDKIKEKLPGQH	905	36.9	-	18	18	3	3	1.461	*	gnl|ZmGDB|GRMZM2G079440_P01	100	2e-24	gi|126632260|emb|CAM56275.1|	RAB17 protein [Zea mays] >gi|126632262|emb|CAM56276.1| RAB17 protein [Zea mays] >gi|126632264|emb|CAM56277.1| RAB17 protein [Zea mays] >gi|126632266|emb|CAM56278.1| RAB17 protein [Zea mays] >gi|413944962|gb|AFW77611.1| dehydrin1 [Zea mays]	99.4	4e-24	sp|P12950|DHN1_MAIZE	Dehydrin DHN1 OS=Zea mays GN=DHN1 PE=1 SV=2	100	2e-23	A3KLI1	A3KLI1_MAIZE RAB17 protein OS=Zea mays GN=rab17 PE=2 SV=1	-	-	-	-	-	-	-	-	-	-
	gnl|ZmGDB|GRMZM2G084812_P01	seq=translation; coord=6:124803945..124805261:1; parent_transcript=GRMZM2G084812_P01; parent_gene=G	41166	MQRSGFAPGMAGYVNITQHRGGKVSFIVDDAADSVKPVTYVKQIESHRYDYSVLQVSGVLSSPEAEAPVAPPAPVNLTDILSKKYCKSFAGLLAADPKVFDTLNGTKDTALTVFCPVDAAVAAFMPKFKNLTAKAKTAILLYHAVPDYYSMQFLKSNKGKVTTLATTSVAKKDYTYEAESKDDTVTLDTTVVTSTIQATVRDDDPLAVYACSKFLQPKELFKAKTADLAPAPAPQGPKKKSKKKPTGTSAASAPSDDESADGPSADDDSSDDAADKAAAAPSYLSARWVTAAVTTAVALALAA	968	22.8	-	22	22	4	4	3.313	*	gnl|ZmGDB|GRMZM2G084812_P01	100	8e-110	gi|413944554|gb|AFW77203.1|	fasciclin-like arabinogalactan protein 8 [Zea mays]	47.56	3e-37	sp|Q9SU13|FLA2_ARATH	Fasciclin-like arabinogalactan protein 2 OS=Arabidopsis thaliana GN=FLA2 PE=1 SV=1	100	4e-42	B4FRU7	B4FRU7_MAIZE Putative uncharacterized protein OS=Zea mays PE=2 SV=1	-	-	-	-	-	-	-	-	-	-	GO:0016023//cytoplasmic membrane-bounded vesicle
	gnl|ZmGDB|GRMZM2G086464_P01	seq=translation; coord=8:106855731..106858668:-1; parent_transcript=GRMZM2G086464_P01; parent_gene=	41368	MADEGEEGVPPAAMVGEAPTEDFGLPAELMAVLPSDPFAQLDVARKITSIALSHRLGRLEAEAARLRSQLAERDAEAEELRERVEKLDSALAVATGRLRRAEEEKETLLRDNSALSNTVRKLNRDVAKLEVFKKTLVQSLQEDDSSDNTAPRASVAATSNFSAPSDEDSAFPTSKSSQISETASSVSEENSQVEPDAPRPPRPHVFLPSYNSTPRRTPPDSPPRRYASVSPPRRHSISVTSMNMFNDRSSGFSSQHSSPFDPPSQTGRTRVDGKEFFRHVRNRLSYEQFGAFLANVKELNAHRQTREDTLRKADEIFGPENKDLYTVFESLITRNIR	405	19.9	-	12	12	4	4	1.49	*	gnl|ZmGDB|GRMZM2G086464_P01	100	2e-163	gi|226501622|ref|NP_001140772.1|	uncharacterized protein LOC100272847 [Zea mays]	53.35	6e-65	sp|Q93W28|Y4554_ARATH		100	2e-162	B4FR51	B4FR51_MAIZE Putative uncharacterized protein OS=Zea mays PE=2 SV=1	-	-	-	-	-	-	-	-	-	-
	gnl|ZmGDB|GRMZM2G092474_P01	seq=translation; coord=3:186793464..186794596:-1; parent_transcript=GRMZM2G092474_P01; parent_gene=	27008	MASSSLLLLAAVALFAASADAATFNVINRCKNTLWPAALPGGGARLDPGKTWTVQVPAGTAHARVWARTGCSFDGSGRGTCQTGDCGGALACTVSGRTPATLAEYTLNRNGPDYIDISLVDGFNVPMSFQCRGRGPSCKADINAQCPAALKVPGGCASACEKLGGDTYCCRGQYKDKCPPTDYSRFFKRLCPDAYSYAKDDQTSTFTCPQGSNYDVVLCP	941	18.2	-	38	38	3	3	2.143	*	gnl|ZmGDB|GRMZM2G092474_P01	100	4e-113	gi|414880031|tpg|DAA57162.1|	TPA: putative thaumatin domain family protein [Zea mays]	63.74	2e-27	sp|Q9LD79|PRR3_JUNVI	Pathogenesis-related protein (Fragment) OS=Juniperus virginiana PE=1 SV=2	91.92	5e-103	C5XN52	C5XN52_SORBI Putative uncharacterized protein Sb03g037720 OS=Sorghum bicolor GN=Sb03g037720 PE=4 SV=1	-	-	-	-	-	-	-	-	GO:0009651//response to salt stress;GO:0009817//defense response to fungus, incompatible interaction	-	GO:0016023//cytoplasmic membrane-bounded vesicle
	gnl|ZmGDB|GRMZM2G122302_P01	seq=translation; coord=6:111182254..111183500:-1; parent_transcript=GRMZM2G122302_P01; parent_gene=	24651	MASGGASSLALAALLLVSCASAAVATKYTVGDASGWTTTGDYATWASGKKFKVGDSLEFKYAGGAHTVDEVSAADYAACSSSNALSTDSAGATTVTLKTAGKHYFICGVAGHCSSGMKLVVDVAKAVAAPAPAPAAAAAPAPAADTAPDAPDTTPSTPTSPSSSGGRTPKSPDTTVLSPPDKKSTSSGATGLSAAAWAGLGLAGLVAVHLGAF	196	14.1	-	7	7	2	2	4.723	*	gnl|ZmGDB|GRMZM2G122302_P01	100	1e-53	gi|413944083|gb|AFW76732.1|	blue copper protein [Zea mays]	66.33	2e-31	sp|Q41001|BCP_PEA	Blue copper protein OS=Pisum sativum PE=2 SV=1	100	1e-32	B6TZ15	B6TZ15_MAIZE Putative uncharacterized protein OS=Zea mays PE=2 SV=1	-	-	-	-	-	-	-	-	-	GO:0005507//copper ion binding;GO:0009055//electron carrier activity	GO:0016023//cytoplasmic membrane-bounded vesicle
	gnl|ZmGDB|GRMZM2G150893_P01	seq=translation; coord=5:40561774..40564521:-1; parent_transcript=GRMZM2G150893_P01; parent_gene=GR	37917	MAQLTADYYDCTCPDAYNIVKQVLIEAHKSDVRIYASLTRLHFHDCFVQGCDGSVLLDAVPGVANSTEKLAPANNNSARGFPVVDKVKAALEDACPGVVSCADILALAAEISVELSGGPKWAVLLGRLDSKKADFKSAENLPSPFDNLTVLEQKFAAVGLHTVDLVALSGAHTFGRVQCQFVTGRLYNFSGTNRPDPTLNSGYRAFLAQRCPQNGSPSALNDLDPTTPNLFDNHYYTNLEVNRGFLGSDQELKSAPQAQGVTAPVVDQFATSQAAFFSSFAQSMINMGNIQPLTDPAKGEVRCDCRVANDD	396	10.3	1	13	13	2	2	1.58	*	gnl|ZmGDB|GRMZM2G150893_P01	100	3e-172	gi|413934402|gb|AFW68953.1|	hypothetical protein ZEAMMB73_580252 [Zea mays]	58.25	2e-88	sp|Q9LEH3|PER15_IPOBA	Peroxidase 15 OS=Ipomoea batatas GN=pod PE=1 SV=1	100	3e-171	B4FKV6	B4FKV6_MAIZE Peroxidase 54 OS=Zea mays PE=2 SV=1	-	-	-	-	-	-	-	K00430|1|2e-173|605|zma:100216995|peroxidase [EC:1.11.1.7]	GO:0006979//response to oxidative stress;GO:0045926//negative regulation of growth;GO:0055114//oxidation-reduction process;GO:0009651//response to salt stress;GO:0042742//defense response to bacterium;GO:0009416//response to light stimulus;GO:0010043//response to zinc ion;GO:0009826//unidimensional cell growth;GO:0050832//defense response to fungus	GO:0046872//metal ion binding;GO:0004601//peroxidase activity;GO:0020037//heme binding	GO:0009505//plant-type cell wall;GO:0016023//cytoplasmic membrane-bounded vesicle;GO:0005773//vacuole;GO:0005886//plasma membrane;GO:0048046//apoplast
	gnl|ZmGDB|GRMZM2G153991_P01	seq=translation; coord=3:161953049..161955801:1; parent_transcript=GRMZM2G153991_P01; parent_gene=G	21707	MGKMRQLICLVAAVAAAAILLTASAKKSGDVTELQIGVKYKPESCTLQAHKGDKIKVHYRGTLTDGSVFDSSYDRGDPFEFTLGNGQVIKGWDQGLLGMCVGEKRKLKIPAKMGYGERGSPPKIPGGATLIFDTELIAVNGKTSGGAKAESDSEL	291	27.1	-	9	8	3	2	2.653	*	gnl|ZmGDB|GRMZM2G153991_P01	100	8e-70	gi|226504696|ref|NP_001152120.1|	FK506-binding protein 2-1 precursor [Zea mays] >gi|195652851|gb|ACG45893.1| FK506-binding protein 2-1 precursor [Zea mays]	79.84	9e-55	sp|Q38935|FK151_ARATH	Peptidyl-prolyl cis-trans isomerase FKBP15-1 OS=Arabidopsis thaliana GN=FKBP15-1 PE=1 SV=2	100	9e-69	B4FUK2	B4FUK2_MAIZE Peptidyl-prolyl cis-trans isomerase OS=Zea mays PE=2 SV=1	YDR519w	137	8e-33	COG0545	FKBP-type peptidyl-prolyl cis-trans isomerases 1	O	Posttranslational modification, protein turnover, chaperones ;	K09569|1|8e-71|263|zma:100285758|FK506-binding protein 2 [EC:5.2.1.8]	GO:0006457//protein folding;GO:0000413//protein peptidyl-prolyl isomerization	GO:0003755//peptidyl-prolyl cis-trans isomerase activity	GO:0005773//vacuole;GO:0016023//cytoplasmic membrane-bounded vesicle
	gnl|ZmGDB|GRMZM2G168588_P01	seq=translation; coord=7:147155879..147158705:-1; parent_transcript=GRMZM2G168588_P01; parent_gene=	40756	MAPLPASLMPCLWLFLCLLAAPCPAARAARFACNATAPRASTCQALVSYAPPNGTATPTLAAVRALFQLRSHRALLAANGLPLSTPPTAPAPVPLRVRLPCLCSGGAGATFQRPTYRVRAGDTLDAVARGVFAGLVTYQDIAAANNVSDPNRVAVGQQLWIPVPCSCDLVGGQPVVHFTYVVPAGGSVSSIAEEFGTTEETILTLNKMPDAKSLLAGQVLDVPLRACSSAISSTAIDRNLLVPNGSYILTANNCVKCGCSSSTWQLDCQSTQGLSSSFCPAAKCGDMFLGNTSSSTSSCESTACSYAGYTNSTSFAILANVTTTNVCNAGMTPTAQPAHSSALRLEPVWLRWTELVALSLFTLSFFV	215	3.5	-	5	5	1	1	4.647	*	gnl|ZmGDB|GRMZM2G168588_P01	100	1e-172	gi|224035617|gb|ACN36884.1|	unknown [Zea mays] >gi|414886638|tpg|DAA62652.1| TPA: hypothetical protein ZEAMMB73_040438 [Zea mays]	43.28	6e-54	sp|Q8H8C7|CEBIP_ORYSJ	Chitin elicitor-binding protein OS=Oryza sativa subsp. japonica GN=CEBIP PE=1 SV=1	100	1e-171	C0PNW8	C0PNW8_MAIZE Putative uncharacterized protein OS=Zea mays PE=2 SV=1	-	-	-	-	-	-	-	K13473|1|1e-54|211|osa:4331523|chitin elicitor-binding protein!K13429|3|6e-06|50.1|ppp:PHYPADRAFT_1279|chitin elicitor receptor kinase 1	GO:0016998//cell wall macromolecule catabolic process	-	-
	gnl|ZmGDB|GRMZM2G170044_P01	seq=translation; coord=7:16096163..16099019:1; parent_transcript=GRMZM2G170044_P01; parent_gene=GRM	23788	MESRRRAVPTVTAVAVATLLLTMMTSSGVGGDFAADRAECSEQLAGLATCLTYVQEQATATAPTPDCCAGLKAVLQSSRKCLCVLVKDRDDPNLGLKLNVDKALGLPAVCHAPANISDCPRLLDLPAGSKDAQVFEQYAKQQAAAAAQGGAPTSGRSSAAASTTAGAQKSGASAAGRWLGVGRVGGAGGGARAVAPLAVPFLLLLG	143	9.2	-	7	7	2	2	3.875	*	gnl|ZmGDB|GRMZM2G170044_P01	100	8e-57	gi|293333456|ref|NP_001170312.1|	putative bifunctional inhibitor/LTP/seed storage protein family precursor [Zea mays] >gi|224034981|gb|ACN36566.1| unknown [Zea mays] >gi|414883918|tpg|DAA59932.1| TPA: putative bifunctional inhibitor/LTP/seed storage protein family [Zea mays]	40.23	1e-07	sp|Q8VYI9|NLTL5_ARATH	Non-specific lipid-transfer protein-like protein At5g64080 OS=Arabidopsis thaliana GN=At5g64080 PE=1 SV=1	100	3e-53	B6UAB8	B6UAB8_MAIZE Lipid binding protein OS=Zea mays PE=2 SV=1	-	-	-	-	-	-	-	-	GO:0006869//lipid transport	GO:0008289//lipid binding	GO:0016023//cytoplasmic membrane-bounded vesicle
	gnl|ZmGDB|GRMZM2G177242_P01	seq=translation; coord=3:15061320..15062756:1; parent_transcript=GRMZM2G177242_P01; parent_gene=GRM	30429	MHRSRPPSVAVAAMQRLVRVLVVLGVAAAASAQGPTAAPTTPTPATPAAPAPATASSNITGVLAKAGQFNTFIRLLKSTGVASQIDNQVANGGNGVTVFAPTDNAFQSLPSGTLNSLSDQDKNALVQYHVVSTAIPMSQFDTVSNPLRTQAGSASPGEFPLNVTSSEGQQVNVTTGVVTATVDNSLYSGDSLVVYQVNKVLLPMKLFGAAEAPAPAPLAPAKKKGKTPAAVADSPDAAEASPDATTTSLAPARLTRGGLATALALAGVWWGL	87	3.3	-	7	7	1	1	5.04	*	gnl|ZmGDB|GRMZM2G177242_P01	100	2e-74	gi|414876249|tpg|DAA53380.1|	TPA: fasciclin-like arabinogalactan protein 7 [Zea mays]	66.01	3e-41	sp|Q8LEJ6|FLA11_ARATH	Fasciclin-like arabinogalactan protein 11 OS=Arabidopsis thaliana GN=FLA11 PE=2 SV=2	100	2e-73	B4FU73	B4FU73_MAIZE Putative uncharacterized protein OS=Zea mays PE=2 SV=1	all4894	50.1	4e-06	COG2335	Secreted and surface protein containing fasciclin-like repeats	M	Cell wall/membrane/envelope biogenesis ;	-	-	-	GO:0016023//cytoplasmic membrane-bounded vesicle
	gnl|ZmGDB|GRMZM2G314652_P01	seq=translation; coord=3:71260323..71276934:1; parent_transcript=GRMZM2G314652_P01; parent_gene=GRM	50787	MTLLCVPLVGRTVEEMITDAAAAAATGGDMVEIRLDFIQGFRPREHLPPLLRGCPLPALVTYRPVWEGGQYEGDDTTRFETLRLAMELGVDYVDIELKVADKFMSFIAGHKPEKCKLIVSSHNYEYTPSCEEITNLVASIQAVGADIVKVATTAKDIVDVSRMFQVMVHCQVPMIGLVMSEKGLMSRVLAPKFGGYLTFGILNATKTSASGQPTVEDLLDIYNIKCIGPDTKILGLIANPVKQSKSPILHNKCLQSIGYNAVYLPLLGDNLASFLETYSSPDFSGFSCSLPFKVDAVQCCDEHDPVAKSIGAINTIIRRPDGKLVGYNTDYIGAISAIEDGIGGPGSKDAVISPLAGRLIVVVGAGGAGKAIAYGAKEKGARVVIANRTYGKISISTIH…	132	7.5	1	5	5	3	3	1.456	*	gnl|ZmGDB|GRMZM2G314652_P01	100	0	gi|414877458|tpg|DAA54589.1|	TPA: hypothetical protein ZEAMMB73_882303 [Zea mays]	60.51	4e-124	sp|Q9SQT8|DHQSD_ARATH	Bifunctional 3-dehydroquinate dehydratase/shikimate dehydrogenase, chloroplastic OS=Arabidopsis thaliana GN=EMB3004 PE=1 SV=1	99.74	0	B6UCV5	B6UCV5_MAIZE Shikimate biosynthesis protein aroDE OS=Zea mays PE=2 SV=1	MJ1454	112	1e-24	COG0710	3-dehydroquinate dehydratase	E	Amino acid transport and metabolism ;	K13832|1|0.0|745|zma:100285997|3-dehydroquinate dehydratase / shikimate dehydrogenase [EC:4.2.1.10 1.1.1.25]	GO:0055114//oxidation-reduction process;GO:0019632//shikimate metabolic process	GO:0050661//NADP binding;GO:0003855//3-dehydroquinate dehydratase activity;GO:0004764//shikimate 3-dehydrogenase (NADP+) activity	GO:0016023//cytoplasmic membrane-bounded vesicle;GO:0009570//chloroplast stroma
	gnl|ZmGDB|GRMZM2G319281_P02	seq=translation; coord=1:257975550..257977975:1; parent_transcript=GRMZM2G319281_P02; parent_gene=G	31965	MAAAAAGEDDAAWERAISAATKSTSAPKTLTLDGAVKSSTGGLPSAALLERFAASLEELSVAGARLSSLAGLPRLPALRRLSLPDNRLSGAAALAAVAEACGATLRHLDLGNNRFAEVQELAPLAGVRVESLDLFQCPVTKVKGYRDEVFALIPSLKYLDGADAEGNERLETDDDDDEEEDDEEGEEGPEGEEEGDEDDGEEEDDEDGEGDDEEEGDEEAEDEDGEAEDDELDADAEDKENIESKAGSSLPNKRKRNNEDDANGYK	564	24.4	-	17	17	6	6	1.527	*	gnl|ZmGDB|GRMZM2G319281_P02	100	5e-59	gi|414871994|tpg|DAA50551.1|	TPA: acidic leucine-rich nuclear phosphoprotein 32 family member A [Zea mays]	83.78	2e-41	sp|Q7Y180|AN322_ORYSJ	Acidic leucine-rich nuclear phosphoprotein 32-related protein 2 OS=Oryza sativa subsp. japonica GN=Os03g0668900 PE=2 SV=1	100	3e-07	B6UHU4	B6UHU4_MAIZE Acidic leucine-rich nuclear phosphoprotein 32 family member A OS=Zea mays PE=2 SV=1	-	-	-	-	-	-	-	-	-	-
	gnl|ZmGDB|GRMZM2G438551_P01	seq=translation; coord=3:187713907..187720118:-1; parent_transcript=GRMZM2G438551_P01; parent_gene=	19104	MRKHRIVSLVAALLVLLALAAVSSTRSAQKESAADNAGMLAGGIKDVPANENDLQLQELARFAVNEHNQKANALLGFEKLVKAKTQVVAGTMYYLTIEVKDGEVNKLYEAKVWEKPWENFKQLQEFKPVEEGASA	295	28.9	1	11	11	3	3	1.236	*	gnl|ZmGDB|GRMZM2G438551_P01	100	1e-23	gi|168556|gb|AAA18557.1|	putative. similar to cystatins, partial [Zea mays]	97.78	2e-59	sp|P31726|CYT1_MAIZE	Cystatin-1 OS=Zea mays GN=RAMDAZC7 PE=2 SV=1	100	2e-59	B6TMF0	B6TMF0_MAIZE Cystatin-1 OS=Zea mays PE=2 SV=1	-	-	-	-	-	-	-	-	GO:0010466//negative regulation of peptidase activity;GO:0009611//response to wounding;GO:0034605//cellular response to heat;GO:0042631//cellular response to water deprivation;GO:0070417//cellular response to cold	GO:0004869//cysteine-type endopeptidase inhibitor activity	GO:0016023//cytoplasmic membrane-bounded vesicle;GO:0005886//plasma membrane
